# Supplementary material for: Hungarian Validation of the Individualized Neuromuscular Quality-of-Life Questionnaire (INQoL) in Adult Patients with Muscular Diseases
Source: Neurol Int. 2026 Apr 28;18(5):82. doi: 10.3390/neurolint18050082 (PMC13210065; doi:10.3390/neurolint18050082)
Supplement: Supplementary file 1 [file neurolint-18-00082-s001.zip]

Archive with 1 entries (1 files):
- neurolint-4200355-supplementary.pdf
